# Supplementary material for: Early Animal Origin of BACE1 APP/Aβ Proteolytic Function
Source: Biology (Basel). 2024 May 4;13(5):320. doi: 10.3390/biology13050320 (PMC11117577; doi:10.3390/biology13050320)
Supplement: Supplementary file 1 [file biology-13-00320-s001.zip]

Archive with 1 entries (1 files):
- biology-2928354-supplementary.pdf
